# Supplementary material for: Estimation of Flood Inundation Area Using Soil Moisture Active Passive Fractional Water Data with an LSTM Model
Source: Sensors (Basel). 2025 Apr 16;25(8):2503. doi: 10.3390/s25082503 (PMC12030926; doi:10.3390/s25082503)
Supplement: Supplementary file 1 [file sensors-25-02503-s001.zip]

Archive with 1 entries (1 files):
- sensors-3532987-supplementary.pdf
